# Supplementary material for: Role of clinical, functional and social factors in the association between multimorbidity and quality of life: Findings from the Survey of Health, Ageing and Retirement in Europe (SHARE)
Source: PLoS One. 2020 Oct 20;15(10):e0240024. doi: 10.1371/journal.pone.0240024 (PMC7575102; doi:10.1371/journal.pone.0240024)
Supplement: S1 Table — (XLSX) [file pone.0240024.s001.xlsx]

## Sheet: Men
Casp rescaled	Coef.	Std. Err.	z	P>|z|	[95% Conf.	Interval]
Chronic conditions	-0.825586	0.131991	-6.25	0	-1.08428	-0.566888
age FP 1	8.08906	1.35457	5.97	0	5.43415	10.744
age FP 2	-0.0035577	0.0005643	-6.3	0	-0.0046637	-0.0024517
Education (ref: high)
low	-2.46503	0.228655	-10.78	0	-2.91319	-2.01688
medium	-0.762449	0.207131	-3.68	0	-1.16842	-0.35648
Employ (ref: employed)
retired	-0.172855	0.265776	-0.65	0.515	-0.693766	0.348056
unemployed	-4.3305	0.468782	-9.24	0	-5.2493	-3.41171
permanently sick or disabled	-3.61941	0.509594	-7.1	0	-4.6182	-2.62062
homemaker	-1.89873	1.56323	-1.21	0.225	-4.9626	1.16514
other	-1.02117	0.723466	-1.41	0.158	-2.43914	0.396794
Symptoms (ref: no)
1	-2.99719	0.186193	-16.1	0	-3.36212	-2.63225
2	-6.80054	0.268829	-25.3	0	-7.32744	-6.27365
3+	-9.49393	0.380988	-24.92	0	-10.2407	-8.74721
Polypharmacy (ref: <5 drugs)
5 or more drugs	-1.29587	0.230316	-5.63	0	-1.74728	-0.844462
Loneliness - R-UCLA 3- items scale (ref: 3 (not lonely))
4	-5.05593	0.21252	-23.79	0	-5.47246	-4.6394
5	-9.82244	0.278072	-35.32	0	-10.3674	-9.27743
6	-13.7368	0.330925	-41.51	0	-14.3854	-13.0882
7	-16.9649	0.511798	-33.15	0	-17.968	-15.9618
8	-18.2763	0.784563	-23.29	0	-19.814	-16.7386
very lonely	-22.968	0.730773	-31.43	0	-24.4003	-21.5357
ADL/IADL (ref: no)
yes	-4.64503	0.247357	-18.78	0	-5.12984	-4.16022
Living alone (ref: no)
yes	2.63891	0.247209	10.67	0	2.15439	3.12343
Household income (quintile) (ref: 5 (highest))
1 (lowest)	-5.26208	0.285128	-18.46	0	-5.82092	-4.70324
2	-3.9054	0.264871	-14.74	0	-4.42454	-3.38626
3	-2.53764	0.242752	-10.45	0	-3.01343	-2.06185
4	-1.76478	0.233184	-7.57	0	-2.22181	-1.30775
Cons	33.5009	8.52237	3.93	0	16.7974	50.2044
Legend: CI = Confidence Interval ADL = Activities of Daily Living IADL = Instrumental Activities of Daily Living Age0.5 = Fractional Polynomial 1 Age2 = Fractional Polynomial 2

## Sheet: Women
Casp rescaled	Coef.	Std. Err.	z	P>|z|	[95% Conf.	Interval]
Chronic conditions	-0.765233	0.138832	-5.51	0	-1.03734	-0.493127
age FP 1	8.12995	1.12788	7.21	0	5.91934	10.3406
age FP 2	-0.0037357	0.0004765	-7.84	0	-0.0046697	-0.0028018
Education (ref: high)
low	-2.33391	0.213319	-10.94	0	-2.75201	-1.91581
medium	-0.713794	0.198594	-3.59	0	-1.10303	-0.324557
Employ (ref: employed)
retired	0.62674	0.243266	2.58	0.01	0.149947	1.10353
unemployed	-1.46704	0.463932	-3.16	0.002	-2.37634	-0.557755
permanently sick or disabled	-3.49869	0.469153	-7.46	0	-4.41821	-2.57917
homemaker	-0.11673	0.278713	-0.42	0.675	-0.662997	0.429537
other	-1.6579	0.500873	-3.31	0.001	-2.63959	-0.676204
Symptoms (ref: no)
1	-3.31669	0.174969	-18.96	0	-3.65962	-2.97375
2	-5.97478	0.220124	-27.14	0	-6.40622	-5.54335
3+	-8.61781	0.273959	-31.46	0	-9.15476	-8.08086
Polypharmacy (ref: <5 drugs)
5 or more drugs	-1.63839	0.204034	-8.03	0	-2.03829	-1.23849
Loneliness - R-UCLA 3- items scale (ref: 3 (not lonely))
4	-4.46908	0.186782	-23.93	0	-4.83516	-4.10299
5	-9.43162	0.233149	-40.45	0	-9.88858	-8.97465
6	-13.9091	0.260597	-53.37	0	-14.4199	-13.3983
7	-17.073	0.386955	-44.12	0	-17.8314	-16.3146
8	-19.1318	0.526983	-36.3	0	-20.1647	-18.099
very lonely	-24.8932	0.488227	-50.99	0	-25.8501	-23.9363
ADL/IADL (ref: no)
yes	-4.29071	0.201096	-21.34	0	-4.68486	-3.89657
Living alone (ref: no)
yes	2.60015	0.188385	13.8	0	2.23093	2.96938
Household income (quintile) (ref: 5 (highest))
1 (lowest)	-5.55838	0.255933	-21.72	0	-6.06	-5.05676
2	-3.6136	0.24683	-14.64	0	-4.09737	-3.12982
3	-2.80998	0.238696	-11.77	0	-3.27782	-2.34215
4	-1.62453	0.233079	-6.97	0	-2.08136	-1.16771
Cons	33.95	7.08549	4.79	0	20.0627	47.8373
Legend: CI = Confidence Interval ADL = Activities of Daily Living IADL = Instrumental Activities of Daily Living Age0.5 = Fractional Polynomial 1 Age2 = Fractional Polynomial 2
